# Supplementary material for: Continued Participation of Israeli Adolescents in Online Sports Programs during the COVID-19 Pandemic Is Associated with Higher Resilience
Source: Int J Environ Res Public Health. 2021 Apr 20;18(8):4386. doi: 10.3390/ijerph18084386 (PMC8074771; doi:10.3390/ijerph18084386)
Supplement: Supplementary file 1 [file ijerph-18-04386-s001.zip]

Archive with 1 entries (1 files):
- ijerph-1167500-supplementary.pdf
